# Supplementary material for: Antigenic Characterization of Recombinant Hemagglutinin Proteins Derived from Different Avian Influenza Virus Subtypes
Source: PLoS One. 2010 Feb 5;5(2):e9097. doi: 10.1371/journal.pone.0009097 (PMC2816723; doi:10.1371/journal.pone.0009097)
Supplement: Table S1 — Epitope-displaying peptides. Subtype-specific epitope sequences are underlined. Reactivities were quantified and categorised into 100% to 70% (++) and 70% to 30% (+). Peptides containing glycosylation sites are indicated with underlined numbers. (0.04 MB XLS) [file pone.0009097.s001.xls]

## Sheet: Sheet1
Supplementary Table 1:
	AIV HA	peptide	peptide	amino	reactivity
	subtype	#	sequence	acid
	H4	31	DTCYPFDVPEYQSLR	107-121	+
		41	FQWNTVKQNGKSGAC	137-151	++
		42	NTVKQNGKSGACKRA	140-154	++
		43	KQNGKSGACKRANVN	143-157	+
		44	GKSGACKRANVNDFF	146-160	+
		45	GACKRANVNDFFNRL	149-163	+
		46	KRANVNDFFNRLNWL	152-166	++
		47	NVNDFFNRLNWLVKS	155-169	+
		49	NRLNWLVKSDGDAYP	161-175	+
		54	LQNLTKINNGDYARL	176-190	+
		55	LTKINNGDYARLYIW	179-193	++
		58	ARLYIWGVHHPSTDT	188-202	+
		64	NLYKNNPGRVTVSTK	206-220	+
		70	TSVVPNIGSGPLVRG	224-238	+
		72	IGSGPLVRGQSGRVS	230-244	+
		73	GPLVRGQSGRVSXYW	233-247	++
		74	VRGQSGRVSXYWTIV	236-250	++
		81	VFNTIGNLIAPRGHY	257-271	+
		82	TIGNLIAPRGHYKLN	260-274	+
		83	NLIAPRGHYKLNNQK	263-277	++
		84	APRGHYKLNNQKKST	269-280	++
		85	GHYKLNNQKKSTILN	272-283	+
		86	KLNNQKKSTILNTAI	275-286	+
		89	ILNTAIPIGSCVSKC	281-295	+
		91	PIGSCVSKCHTDKGS	287-301	+
		92	SCVSKCHTDKGSLST	290-304	+
		93	SKCHTDKGSLSTTKP	293-307	+
		95	KGSLSTTKPFQNISR	299-313	++
		96	LSTTKPFQNISRIAV	302-316	+
		98	FQNISRIAVGDCPRY	308-322	+
		99	ISRIAVGDCPRYVKQ	311-325	+
		100	IAVGDCPRYVKQGSL	314-328	+
		101	GDCPRYVKQGSLKLA	317-331	+
		102	PRYVKQGSLKLATGM	320-334	+
		103	VKQGSLKLATGMRNI	323-337	+
		105	KLATGMRNIPEKASR	329-343	+
		106	TGMRNIPEKASRGLF	332-346	+
		107	RNIPEKASRGLFGAI	335-349	+
		147	DSEMNKLFERVRRQL	455-469	+
		153	AEDKGNGCFEIFHKC	473-487	+
		154	KGNGCFEIFHKCDNN	476-490	+
		166	NRFQIQGVKLTQGYK	512-526	++
	H5	9	ANNSTEQVDTIMEKN	25-39	+
		10	STEQVDTIMEKNVTV	28-42	+
		11	QVDTIMEKNVTVTHA	31-45	+
		12	TIMEKNVTVTHAQDI	34-48	+
		13	EKNVTVTHAQDILEK	37-51	++
		14	VTVTHAQDILEKTHN	40-54	++
		15	THAQDILEKTHNGKL	43-57	++
		29	EFLNVPEWSYIVEKI	85-99	+
		30	NVPEWSYIVEKINPA	88-102	+
		31	EWSYIVEKINPANDL	91-105	+
		32	YIVEKINPANDLCYP	94-108	+
		51	CPYQGRSSFFRNVVW	151-165	+
		67	DAAEQTRLYQNPTTY	199-213	+
		78	RSKVNGQSGRMEFFW	232-246	+
		80	QSGRMEFFWTILKPN	238-252	+
		81	RMEFFWTILKPNDAI	241-255	++
		82	FFWTILKPNDAINFE	244-258	+
		83	TILKPNDAINFESNG	247-261	+
		84	KPNDAINFESNGNFI	250-264	+
		87	SNGNFIAPENAYKIV	259-273	+
		158	LRDNAKELGNGCFEF	472-486	+
		159	NAKELGNGCFEFYHR	475-489	+
	H12	11	DTVNTLIEQNVPVTQ	31-45	++
		12	NTLIEQNVPVTQVEE	34-48	+
		13	IEQNVPVTQVEELVH	37-51	+
		43	KYERVKMFDFTKWNV	127-141	+
		44	RVKMFDFTKWNVTYT	130-144	+
		45	MFDFTKWNVTYTGTS	133-147	+
		46	FTKWNVTYTGTSKAC	136-150	+
		51	NNTSNQGSFYRSMRW	151-165	+
		52	SNQGSFYRSMRWLTL	154-168	+
		53	GSFYRSMRWLTLKSG	157-171	+
		54	YRSMRWLTLKSGQFP	160-174	+
		55	MRWLTLKSGQFPVQT	163-177	+
		56	LTLKSGQFPVQTDEY	166-180	+
		64	FTWAIHHPPTSDEQV	190-204	++
		65	AIHHPPTSDEQVKLY	193-207	++
		66	HPPTSDEQVKLYKNP	196-211	+
		71	NSLSSVTTDEINRSF	211-225	++
		72	SSVTTDEINRSFRPN	214-228	++
		73	TTDEINRSFRPNIGP	217-231	++
		74	EINRSFRPNIGPRPL	220-234	++
		80	QQGRMDYYWAVLKPG	238-252	+
		81	RMDYYWAVLKPGQTV	241-255	+
		87	TNGNLIAPEYGHLIT	259-273	++
		88	NLIAPEYGHLITGKS	262-280	++
		89	APEYGHLITGKSHGR	265-283	++
		92	GKSHGRILKNDLPIG	274-288	+
		93	HGRILKNDLPIGQCT	277-291	+
		94	ILKNDLPIGQCTTEC	280-294	+
		104	TSKHYIGKCPKYIPS	310-324	+
		112	RNVPQAQDRGLFGAI	334-348	+
		113	PQAQDRGLFGAIAGF	337-351	+
		114	QDRGLFGAIAGFIEG	340-354	+
		144	ITDIWAYNAELLVLL	430-444	++
		145	IWAYNAELLVLLENQ	433-447	+
		149	ENQKTLDEHDANVRN	445-459	+
		150	KTLDEHDANVRNLHD	448-462	+
		151	DEHDANVRNLHDRVR	451-465	+
		160	GCFEILHKCDDGCMD	478-492	+
		161	EILHKCDDGCMDTIK	481-495	+
		162	HKCDDGCMDTIKNGT	484-498	+
		168	QDYEEESKLERQRIN	502-516	+
		169	EEESKLERQRINGVK	505-519	+
		170	SKLERQRINGVKLEE	508-522	++
		171	ERQRINGVKLEENST	511-525	++
		172	QRINGVKLEENSTYK	514-528	++
